# Supplementary material for: Cilastatin protects against tacrolimus-induced nephrotoxicity via anti-oxidative and anti-apoptotic properties
Source: BMC Nephrol. 2019 Jun 14;20:221. doi: 10.1186/s12882-019-1399-6 (PMC6570925; doi:10.1186/s12882-019-1399-6)
Supplement: Supplementary file 1 — Table S1-S3.P value of normality test in experimental data. P value of normality test in basic parameters, TAC concentration, animal and cell experimental variables. (XLSX 22 kb) [file 12882_2019_1399_MOESM1_ESM.xlsx]

## Sheet: Normality test
Table S1. P value of normality test in basic parameters and TAC concentration
	BW	UV	WI	Scr	BUN	UMA	CrCl	TAC con. in blood	TAC con. in kidney
VH	0.860807	0.527916	0.0342482	0.078294	0.0842541	0.555821	0.0655342
VH+CL75	0.368999	0.272453	0.303551	0.970071	0.411415	0.115153	0.0884532
VH+CL150	0.537256	0.224231	0.796642	0.803536	0.992042	0.682962	0.996853
TAC	0.677416	0.796642	0.421643	0.425428	0.709114	0.659205	0.271037	0.300522	0.732856
TAC+CL75	0.510263	0.366441	0.617398	0.00124073	0.314583	0.452186	0.336951	0.172728	0.176634
TAC+CL150	0.179235	0.303551	0.650215	0.34272	0.160564	0.205452	0.0115473	0.885457	0.00098378
Table S2. P value of normality test in animal experimental variables
	Fig.1a	Fig.1b	Fig.1c	Fig.2a	Fig.2b	Fig.3a	Fig.3b	Fig.3c	Fig.3d	Fig.4a	Fig.4b
VH	0.956094	0.682962	0.682962	0.577355	0.297475	0.895567	0.161191	0.752542	0.682962	0.161191	0.376822
VH+CL75	0.990967	0.186382	0.900829	0.795013	0.0961351	0.594192	0.406387	0.8579	0.923689	0.229714	0.178437
VH+CL150	0.35821	0.333704	0.0813083	0.11163	0.804377	0.881751	0.272453	0.647656	0.493318	0.880012	0.993037
TAC	0.85558	0.480578	0.354595	0.00460367	0.494826	0.903593	0.452099	0.0409387	0.130757	0.0369517	0.680251
TAC+CL75	0.949543	0.236449	0.569381	0.712394	0.0033528	0.295378	0.682962	0.999946	0.866784	0.897953	0.446726
TAC+CL150	0.909486	0.188509	0.26781	0.417865	0.695955	0.541663	0.00124073	0.897447	0.121146	0.970934	0.719619
Table S3. P value of normality test in cell experimental variables
Fig. 5 Normality test
VH	0.272756
CL250	0.991843
TAC50	0.894566
TACCL250	0.804127
